# Supplementary material for: Interchanges and movements of humpback whales in Japanese waters: Okinawa, Ogasawara, Amami, and Hokkaido, using an automated matching system
Source: PLoS One. 2022 Nov 17;17(11):e0277761. doi: 10.1371/journal.pone.0277761 (PMC9671479; doi:10.1371/journal.pone.0277761)
Supplement: S1 Table — (XLSX) [file pone.0277761.s001.xlsx]

## Sheet: S1_Table
	S1_Table
	Ogasawara (O)	Amami (A)	Okinawa (R)	Sex	1987	1988	1989	1990	1991	1992	1993	1994	1995	1996	1997	1998	1999	2000	2001	2002	2003	2004	2005	2006	2007	2008	2009	2010	2011	2012	2013	2014	2015	2016	2017	2018	2019	2020
1	O-5	A-171	467	Male					O	O	O		O				O		O			R	R	R	O		R	R		R	R		A, R		R
2	OG-MN14/O-54	A-157	7	Male				R	O	O	O	O	O	O		R	O	O						R	O				O				A, R			R
3	OG-MN5/O-45	A-287	262	Unk				O			O						R			R	R			R	R	R		R		R		R		A	R
4	O-1171	A-155	261	Male													R			O								R		R		A, R	R	R	R	R
5	OG-MN507/O-1284	A-284	213	Male											R		R	R	R			O			O		R		R					A		R
6	O-904	A-201	1004	Male												O	O		O						O			R	R				A, R	R	R
7	OG-MN62/O-331	A-3	114	Male						O	O	A						O	R				O			R						R		A, R
8	OG-MN216/O-1071	A-218	1236	Male															O		O			O		O		O		R	R		A		O
9	O-1200	A-209	1166	Unk																	O								R		R		A, R	A, R	R
10	OG-MN416/O-1507	A-221	1280	Male																						O	O	O		R			A, R	R	R
11	OG-MN498	A-54	440	Male																	R	R			R		R				A					R		O
12	O-530	A-132	1405	Male								O				O			O		O			O								A, R
13	O-1523	A-60	107	Male								R						R							R	O		R			A
14	OG-MN223	A-315	993	Unk																							R	R					R	A	O	R
15	O-1408	A-213	1198	Female																				O		O			R	R			A	R
16	O-1309	A-341	1568	Unk																			O				O						R	A, R
17	O-1547	A-115	1316	Female																						O				R		A, R
18	O-620	A-237	1480	Unk									O				O															R	A
19	OG-MN431	A-225	1324	Unk																											R		A				O
20	O-502	A-371	1722	Unk							O																							A		R
	O = Ogasawara, A = Amami, R = Okinawa
