# Supplementary material for: Interchanges and movements of humpback whales in Japanese waters: Okinawa, Ogasawara, Amami, and Hokkaido, using an automated matching system
Source: PLoS One. 2022 Nov 17;17(11):e0277761. doi: 10.1371/journal.pone.0277761 (PMC9671479; doi:10.1371/journal.pone.0277761)
Supplement: S2 Table — (XLSX) [file pone.0277761.s002.xlsx]

## Sheet: S2_Table
S2_Table
	Amami - Okinawa	The Philippines - Okinawa	Amami - Ogasawara	Okinawa - Ogasawara	Ogasawara - Mariana	Hokkaido - Ogasawara	Hokkaido - Amami	The Philippines - Ogasawara	Okinawa - Mariana	Hokkaido - Okinawa	The Philippines - Mariana	Hawaii - Ogasawara	Hawaii - Okinawa	Average	SD.*1
Distance (km)	240	1100	1260	1400	1470	1770	2100	2300	2300	2340	2500	6270	7700	1628	638.025
Interchange indice	0.37	0.3	0.06	0.08	0.1	0	0	0.27	0.06	0.31	0.1	0.1	0	0.134615	0.133884
Standardized difference in Interchange indice	1.75812	1.23528	-0.557313	-0.40793	-0.258547	-1.00546	-1.00546	1.01121	-0.557313	1.30997	-0.258547	-0.258547	-1.00546	-	-
*1 = Standard Deviation. Also, interchange indices for the Philippines, Mariana, and Hawaii were obtained from the previous studies, Acebes et al. (2021)[10], Hill et al. (2020)[11], Calambokidis et al. (2001)[6].
