# Supplementary material for: Interchanges and movements of humpback whales in Japanese waters: Okinawa, Ogasawara, Amami, and Hokkaido, using an automated matching system
Source: PLoS One. 2022 Nov 17;17(11):e0277761. doi: 10.1371/journal.pone.0277761 (PMC9671479; doi:10.1371/journal.pone.0277761)
Supplement: S3 Table — (XLSX) [file pone.0277761.s003.xlsx]

## Sheet: S3_Table
S3_Table
	Amami→Okinawa	Okinawa→Amami	Ogasawara→Amami	Ogasawara→Okinawa	Okinawa→Ogasawara
Jan.	17	3	0	2	3
Feb.	18	27	0	0	7
Mar.	8	16	0	0	1
Apr.	0	2	1	0	0
Total	43	48	1	2	11
